# Supplementary material for: Core clock gene Bmal1 deprivation impairs steroidogenesis in mice luteinized follicle cells
Source: Reproduction. 2020 Sep 17;160(6):955–67. doi: 10.1530/REP-20-0340 (PMC7707808; doi:10.1530/REP-20-0340)
Supplement: Supplementary Table [file supplementary_table_1.xlsx]

## Sheet: AC
PF Number	ID	Accession	Score	Mass	Matches	Sequences	emPAI	Protein description
30	A0A075B5P2_MOUSE	A0A075B5P2	124	12053	5 (3)	4 (3)	1.12	Protein Igkc OS=Mus musculus GN=Igkc PE=4 SV=1
8	A0A075B5P4_MOUSE	A0A075B5P4	468	36292	21 (17)	7 (7)	1.01	Ig gamma-1 chain C region secreted form (Fragment) OS=Mus musculus GN=Ighg1 PE=4 SV=1
10.1	A0A075B5T7_MOUSE	A0A075B5T7	227	13266	13 (11)	3 (2)	0.58	Protein Ighv1-7 (Fragment) OS=Mus musculus GN=Ighv1-7 PE=4 SV=1
43	A0A075B5U5_MOUSE	A0A075B5U5	57	12962	5 (3)	1 (1)	0.26	Protein Ighv1-19 OS=Mus musculus GN=Ighv1-19 PE=4 SV=1
83	A0A087WNU5_MOUSE	A0A087WNU5	29	316770	16 (1)	11 (1)	0.01	Ankyrin-3 (Fragment) OS=Mus musculus GN=Ank3 PE=4 SV=1
176	A0A087WRY3_MOUSE	A0A087WRY3	22	26169	4 (1)	3 (1)	0.13	Nuclear ubiquitous casein and cyclin-dependent kinase substrate 1 OS=Mus musculus GN=Nucks1 PE=1 SV=1
103	A0A0A0MQH9_MOUSE	A0A0A0MQH9	34	7167	2 (1)	2 (1)	0.49	Prolyl-tRNA synthetase-associated domain-containing protein 1 OS=Mus musculus GN=Prorsd1 PE=4 SV=1
91	A0A0B4J1E2_MOUSE	A0A0B4J1E2	43	61481	4 (1)	4 (1)	0.05	SNW domain-containing protein 1 OS=Mus musculus GN=Snw1 PE=1 SV=1
46	A0A0B4J1H7_MOUSE	A0A0B4J1H7	87	13411	2 (1)	2 (1)	0.25	Protein Igkv1-135 OS=Mus musculus GN=Igkv1-135 PE=4 SV=1
103	A2A547_MOUSE	A2A547	24	23347	5 (1)	5 (1)	0.14	Ribosomal protein L19 OS=Mus musculus GN=Rpl19 PE=3 SV=1
18	A2A7S7_MOUSE	A2A7S7	178	63361	25 (12)	24 (11)	0.74	Tyrosine--tRNA ligase, cytoplasmic OS=Mus musculus GN=Yars PE=3 SV=1
33	A2AAN2_MOUSE	A2AAN2	118	66368	9 (4)	8 (4)	0.21	Signal recognition particle subunit SRP68 OS=Mus musculus GN=Srp68 PE=3 SV=1
80	A2AFI9_MOUSE	A2AFI9	49	43968	3 (1)	3 (1)	0.08	Histone-binding protein RBBP7 OS=Mus musculus GN=Rbbp7 PE=1 SV=1
158	A2AJD1_MOUSE	A2AJD1	26	62649	4 (1)	2 (1)	0.05	Protein Bpifb9b OS=Mus musculus GN=Bpifb9b PE=4 SV=1
51	A2AP78_MOUSE	A2AP78	39	18470	3 (1)	3 (1)	0.18	High mobility group protein B3 (Fragment) OS=Mus musculus GN=Hmgb3 PE=4 SV=1
127	A2APZ7_MOUSE	A2APZ7	31	26540	2 (1)	1 (1)	0.13	Paired mesoderm homeobox protein 2 OS=Mus musculus GN=Prrx2 PE=2 SV=1
151	FSIP2_MOUSE	A2ARZ3	27	789954	50 (1)	35 (1)		Fibrous sheath-interacting protein 2 OS=Mus musculus GN=Fsip2 PE=1 SV=3
7.2	A3KFU5_MOUSE	A3KFU5	187	69615	15 (7)	12 (5)	0.26	Polyadenylate-binding protein OS=Mus musculus GN=Pabpc4 PE=3 SV=1
163	A6X8Z3_MOUSE	A6X8Z3	25	58118	5 (1)	5 (1)	0.06	Insulin-like growth factor 2 mRNA-binding protein 2 OS=Mus musculus GN=Igf2bp2 PE=1 SV=1
94	A6ZI47_MOUSE	A6ZI47	41	39802	3 (1)	3 (1)	0.08	Aldolase A retroprotein 2 OS=Mus musculus GN=Aldoart2 PE=2 SV=1
41	A8DUK4_MOUSE	A8DUK4	100	15795	4 (3)	3 (2)	0.48	Beta-globin OS=Mus musculus GN=Hbbt1 PE=3 SV=1
35	B2M1R6_MOUSE	B2M1R6	117	48760	9 (3)	9 (3)	0.22	Heterogeneous nuclear ribonucleoprotein K OS=Mus musculus GN=Hnrnpk PE=1 SV=1
125	B2RX82_MOUSE	B2RX82	32	50343	4 (1)	2 (1)	0.07	Cholinergic receptor, nicotinic, alpha polypeptide 10 OS=Mus musculus GN=Chrna10 PE=2 SV=1
17.2	D3YW43_MOUSE	D3YW43	76	17603	4 (3)	3 (2)	0.42	Heat shock cognate 71 kDa protein OS=Mus musculus GN=Hspa8 PE=3 SV=1
180	D3YWH9_MOUSE	D3YWH9	21	16334	2 (1)	2 (1)	0.21	40S ribosomal protein S9 OS=Mus musculus GN=Rps9 PE=1 SV=1
120	D3YYI5_MOUSE	D3YYI5	32	36622	5 (1)	4 (1)	0.09	Glyceraldehyde-3-phosphate dehydrogenase OS=Mus musculus GN=Gm7293 PE=3 SV=1
151	D3YYZ2_MOUSE	D3YYZ2	17	14406	3 (1)	3 (1)	0.24	MCG1031578 OS=Mus musculus GN=Gm5239 PE=4 SV=1
106	D3Z2F7_MOUSE	D3Z2F7	34	18899	3 (1)	2 (1)	0.18	Actin-related protein 2/3 complex subunit 3 OS=Mus musculus GN=Arpc3 PE=3 SV=1
25	D3Z629_MOUSE	D3Z629	100	19250	5 (4)	3 (3)	0.91	60S ribosomal protein L9 OS=Mus musculus GN=Rpl9 PE=1 SV=1
96	D3Z6F5_MOUSE	D3Z6F5	40	54675	5 (2)	4 (2)	0.12	ATP synthase subunit alpha, mitochondrial OS=Mus musculus GN=Atp5a1 PE=1 SV=1
162	D3Z6S1_MOUSE	D3Z6S1	25	72227	5 (1)	5 (1)	0.05	Transmembrane protein 214 OS=Mus musculus GN=Tmem214 PE=4 SV=1
129	E0CYV9_MOUSE	E0CYV9	19	190659	12 (1)	5 (1)	0.02	Protein 1110002E22Rik OS=Mus musculus GN=1110002E22Rik PE=4 SV=1
110	E9PUR0_MOUSE	E9PUR0	22	271563	20 (1)	13 (1)	0.01	Protein Ankhd1 OS=Mus musculus GN=Ankhd1 PE=4 SV=1
40	E9PV22_MOUSE	E9PV22	97	66547	8 (4)	6 (3)	0.16	Leucine-rich repeat-containing protein 47 OS=Mus musculus GN=Lrrc47 PE=4 SV=1
20	E9PVU0_MOUSE	E9PVU0	182	147640	24 (3)	15 (3)	0.07	Unconventional myosin-VI OS=Mus musculus GN=Myo6 PE=4 SV=1
161	E9PWM3_MOUSE	E9PWM3	15	244402	13 (1)	9 (1)	0.01	Protein Armcx4 OS=Mus musculus GN=Armcx4 PE=4 SV=1
104	E9PX54_MOUSE	E9PX54	37	34033	5 (2)	4 (2)	0.2	Putative RNA-binding protein Luc7-like 2 OS=Mus musculus GN=Luc7l2 PE=4 SV=1
12	E9PX60_MOUSE	E9PX60	204	78927	10 (4)	6 (2)	0.13	Receptor protein-tyrosine kinase (Fragment) OS=Mus musculus GN=Fgfr2 PE=4 SV=1
38	E9PYL9_MOUSE	E9PYL9	64	20482	8 (1)	6 (1)	0.16	Uncharacterized protein OS=Mus musculus GN=Gm10036 PE=3 SV=1
207	E9PYV4_MOUSE	E9PYV4	18	67409	5 (1)	2 (1)	0.05	Protein Niban OS=Mus musculus GN=Fam129a PE=4 SV=1
4.8	E9Q0F0_MOUSE	E9Q0F0	340	114018	19 (9)	9 (3)	0.12	Protein Krt78 OS=Mus musculus GN=Krt78 PE=4 SV=1
166	E9Q1M1_MOUSE	E9Q1M1	24	298654	19 (1)	16 (1)	0.01	Protein Pdzd2 OS=Mus musculus GN=Pdzd2 PE=4 SV=1
39	DESP_MOUSE	E9Q557	100	335158	40 (5)	35 (5)	0.05	Desmoplakin OS=Mus musculus GN=Dsp PE=1 SV=1
61	E9Q652_MOUSE	E9Q652	35	158131	9 (2)	7 (1)	0.02	Regulator of G-protein-signaling 12 OS=Mus musculus GN=Rgs12 PE=4 SV=1
104	E9Q7N9_MOUSE	E9Q7N9	34	520039	23 (1)	17 (1)	0.01	Protein Dnah11 OS=Mus musculus GN=Dnah11 PE=4 SV=2
99	E9Q7Q1_MOUSE	E9Q7Q1	25	29378	8 (1)	2 (1)	0.11	Uncharacterized protein OS=Mus musculus GN=Gm5407 PE=4 SV=1
82	F6QFD1_MOUSE	F6QFD1	50	86297	13 (5)	1 (1)	0.04	cAMP-specific 3',5'-cyclic phosphodiesterase 4D (Fragment) OS=Mus musculus GN=Pde4d PE=4 SV=1
149	F6SI44_MOUSE	F6SI44	17	13003	4 (1)	4 (1)	0.26	Tropomodulin-4 (Fragment) OS=Mus musculus GN=Tmod4 PE=4 SV=1
142	F6SVV1_MOUSE	F6SVV1	28	21869	1 (1)	1 (1)	0.15	Protein Gm9493 OS=Mus musculus GN=Gm9493 PE=4 SV=1
145	F6TCM4_MOUSE	F6TCM4	18	5614	3 (1)	3 (1)	0.64	Protein zwilch homolog (Fragment) OS=Mus musculus GN=Zwilch PE=4 SV=1
92	F6WJB7_MOUSE	F6WJB7	42	415437	20 (1)	14 (1)	0.01	Ubiquitin carboxyl-terminal hydrolase (Fragment) OS=Mus musculus GN=Usp34 PE=1 SV=1
182	F6X0J3_MOUSE	F6X0J3	20	82043	8 (1)	6 (1)	0.04	Protein FAM149A (Fragment) OS=Mus musculus GN=Fam149a PE=4 SV=1
138	F6YFW9_MOUSE	F6YFW9	18	30499	3 (1)	2 (1)	0.11	E3 ubiquitin-protein ligase MIB1 (Fragment) OS=Mus musculus GN=Mib1 PE=4 SV=1
214	F6YKG7_MOUSE	F6YKG7	16	9751	3 (1)	3 (1)	0.36	Gamma-sarcoglycan (Fragment) OS=Mus musculus GN=Sgcg PE=4 SV=1
210	F7BX26_MOUSE	F7BX26	17	54852	3 (1)	3 (1)	0.06	Serine/threonine-protein phosphatase (Fragment) OS=Mus musculus GN=Ppp5c PE=3 SV=1
93	F7CXG1_MOUSE	F7CXG1	26	43708	9 (1)	7 (1)	0.08	Nebulin-related-anchoring protein (Fragment) OS=Mus musculus GN=Nrap PE=4 SV=1
138	F7D439_MOUSE	F7D439	29	29168	35 (1)	4 (1)	0.11	Argininosuccinate lyase (Fragment) OS=Mus musculus GN=Asl PE=4 SV=1
79	F8VQ01_MOUSE	F8VQ01	31	35651	1 (1)	1 (1)	0.09	Olfactory receptor OS=Mus musculus GN=Olfr66 PE=3 SV=1
121	G3UZJ2_MOUSE	G3UZJ2	21	25751	3 (1)	3 (1)	0.13	Microtubule-associated protein (Fragment) OS=Mus musculus GN=Map2 PE=1 SV=4
137	G3UZK4_MOUSE	G3UZK4	29	15293	6 (1)	2 (1)	0.22	60S ribosomal protein L18 OS=Mus musculus GN=Rpl18 PE=4 SV=1
64	G3X956_MOUSE	G3X956	61	120334	13 (4)	10 (4)	0.11	FACT complex subunit SPT16 OS=Mus musculus GN=Supt16 PE=1 SV=1
72	H3BJ30_MOUSE	H3BJ30	53	59444	6 (1)	5 (1)	0.06	Cleavage and polyadenylation-specificity factor subunit 6 OS=Mus musculus GN=Cpsf6 PE=4 SV=1
71	H3BJ67_MOUSE	H3BJ67	32	87365	13 (2)	11 (1)	0.04	Protein Evi5l OS=Mus musculus GN=Evi5l PE=4 SV=1
117	H3BJQ8_MOUSE	H3BJQ8	21	72448	11 (1)	3 (1)	0.05	Glypican-5 OS=Mus musculus GN=Gpc5 PE=3 SV=1
139	H3BKD1_MOUSE	H3BKD1	18	13783	3 (1)	2 (1)	0.25	Dual-specificity protein phosphatase 3 (Fragment) OS=Mus musculus GN=Dusp3 PE=4 SV=1
122	H3BLN1_MOUSE	H3BLN1	32	12922	6 (1)	3 (1)	0.27	Prostaglandin E synthase 2 (Fragment) OS=Mus musculus GN=Gbf1 PE=4 SV=1
183	H9KUZ8_MOUSE	H9KUZ8	20	33743	2 (1)	1 (1)	0.1	Centrosomal protein of 41 kDa OS=Mus musculus GN=Cep41 PE=1 SV=1
192	J3QJW4_MOUSE	J3QJW4	19	18377	2 (2)	1 (1)	0.18	Protein 4930544D05Rik OS=Mus musculus GN=4930544D05Rik PE=4 SV=1
168	J3QMC7_MOUSE	J3QMC7	13	12396	1 (1)	1 (1)	0.28	Protein S100a2 OS=Mus musculus GN=S100a2 PE=4 SV=1
150	K3W4N7_MOUSE	K3W4N7	17	229838	12 (1)	9 (1)	0.01	Sodium channel protein OS=Mus musculus GN=Scn5a PE=3 SV=1
85	M0QWX0_MOUSE	M0QWX0	48	11845	2 (2)	2 (2)	0.66	Methionine aminopeptidase (Fragment) OS=Mus musculus GN=Metap2 PE=4 SV=1
64	THOC4_MOUSE	O08583	58	26924	4 (1)	4 (1)	0.12	THO complex subunit 4 OS=Mus musculus GN=Alyref PE=1 SV=3
201	DCTN1_MOUSE	O08788	18	142272	3 (1)	3 (1)	0.02	Dynactin subunit 1 OS=Mus musculus GN=Dctn1 PE=1 SV=3
105	PKD1_MOUSE	O08852	23	471869	12 (1)	9 (1)	0.01	Polycystin-1 OS=Mus musculus GN=Pkd1 PE=1 SV=2
162	KIFC3_MOUSE	O35231	15	93127	7 (1)	4 (1)	0.04	Kinesin-like protein KIFC3 OS=Mus musculus GN=Kifc3 PE=1 SV=4
119	FOG1_MOUSE	O35615	21	107571	14 (1)	5 (1)	0.03	Zinc finger protein ZFPM1 OS=Mus musculus GN=Zfpm1 PE=1 SV=1
67	AP3D1_MOUSE	O54774	32	136193	11 (2)	8 (2)	0.05	AP-3 complex subunit delta-1 OS=Mus musculus GN=Ap3d1 PE=1 SV=1
166	PRAX_MOUSE	O55103	14	147823	9 (1)	7 (1)	0.02	Periaxin OS=Mus musculus GN=Prx PE=2 SV=1
136	AURKB_MOUSE	O70126	18	39588	3 (1)	3 (1)	0.08	Aurora kinase B OS=Mus musculus GN=Aurkb PE=1 SV=2
22	NMT1_MOUSE	O70310	157	57194	10 (5)	8 (3)	0.25	Glycylpeptide N-tetradecanoyltransferase 1 OS=Mus musculus GN=Nmt1 PE=1 SV=1
94	PAPS2_MOUSE	O88428	26	70933	7 (1)	2 (1)	0.05	Bifunctional 3'-phosphoadenosine 5'-phosphosulfate synthase 2 OS=Mus musculus GN=Papss2 PE=1 SV=2
10.1	IF2B1_MOUSE	O88477	310	63753	18 (9)	16 (8)	0.57	Insulin-like growth factor 2 mRNA-binding protein 1 OS=Mus musculus GN=Igf2bp1 PE=1 SV=1
155	SHOC2_MOUSE	O88520	16	65309	4 (1)	4 (1)	0.05	Leucine-rich repeat protein SHOC-2 OS=Mus musculus GN=Shoc2 PE=2 SV=2
70	HVM12_MOUSE	P01756	55	13089	4 (2)	2 (1)	0.26	Ig heavy chain V region MOPC 104E OS=Mus musculus PE=1 SV=1
39	HVM17_MOUSE	P01786	103	13081	1 (1)	1 (1)	0.26	Ig heavy chain V region MOPC 47A OS=Mus musculus PE=1 SV=1
15.1	HBB1_MOUSE	P02088	165	15944	11 (7)	6 (4)	2.84	Hemoglobin subunit beta-1 OS=Mus musculus GN=Hbb-b1 PE=1 SV=2
15.2	HBB2_MOUSE	P02089	82	15982	7 (3)	4 (2)	0.78	Hemoglobin subunit beta-2 OS=Mus musculus GN=Hbb-b2 PE=1 SV=2
122	LAMB1_MOUSE	P02469	20	204203	10 (1)	5 (1)	0.02	Laminin subunit beta-1 OS=Mus musculus GN=Lamb1 PE=1 SV=3
3.1	K1C10_MOUSE	P02535	749	57906	36 (24)	12 (9)	0.84	Keratin, type I cytoskeletal 10 OS=Mus musculus GN=Krt10 PE=1 SV=3
4.6	K2C1_MOUSE	P04104	437	66079	25 (16)	8 (7)	0.55	Keratin, type II cytoskeletal 1 OS=Mus musculus GN=Krt1 PE=1 SV=4
31	TBA1B_MOUSE	P05213	122	50804	8 (6)	8 (6)	0.46	Tubulin alpha-1B chain OS=Mus musculus GN=Tuba1b PE=1 SV=2
50	G6PI_MOUSE	P06745	82	62955	6 (1)	4 (1)	0.05	Glucose-6-phosphate isomerase OS=Mus musculus GN=Gpi PE=1 SV=4
6	ALBU_MOUSE	P07724	534	70700	17 (9)	7 (2)	0.15	Serum albumin OS=Mus musculus GN=Alb PE=1 SV=3
51.2	HS90A_MOUSE	P07901	52	85134	5 (3)	4 (3)	0.12	Heat shock protein HSP 90-alpha OS=Mus musculus GN=Hsp90aa1 PE=1 SV=4
92	PGK1_MOUSE	P09411	41	44921	11 (1)	10 (1)	0.07	Phosphoglycerate kinase 1 OS=Mus musculus GN=Pgk1 PE=1 SV=4
21	EF1A1_MOUSE	P10126	157	50424	15 (6)	11 (4)	0.37	Elongation factor 1-alpha 1 OS=Mus musculus GN=Eef1a1 PE=1 SV=3
60	PARP1_MOUSE	P11103	64	113827	5 (1)	4 (1)	0.03	Poly [ADP-ribose] polymerase 1 OS=Mus musculus GN=Parp1 PE=1 SV=3
51.1	HS90B_MOUSE	P11499	82	83571	7 (3)	6 (3)	0.12	Heat shock protein HSP 90-beta OS=Mus musculus GN=Hsp90ab1 PE=1 SV=3
4.1	K2C8_MOUSE	P11679	286	54531	40 (18)	19 (10)	1.14	Keratin, type II cytoskeletal 8 OS=Mus musculus GN=Krt8 PE=1 SV=4
69	TCPA_MOUSE	P11983	58	60867	7 (3)	6 (2)	0.17	T-complex protein 1 subunit alpha OS=Mus musculus GN=Tcp1 PE=1 SV=3
79	LDHB_MOUSE	P16125	51	36834	2 (1)	2 (1)	0.09	L-lactate dehydrogenase B chain OS=Mus musculus GN=Ldhb PE=1 SV=2
1.4	HS71L_MOUSE	P16627	750	70992	40 (31)	24 (15)	1.47	Heat shock 70 kDa protein 1-like OS=Mus musculus GN=Hspa1l PE=2 SV=4
146	PPGB_MOUSE	P16675	28	54437	3 (1)	3 (1)	0.06	Lysosomal protective protein OS=Mus musculus GN=Ctsa PE=1 SV=1
1.5	HSP72_MOUSE	P17156	682	69884	31 (22)	17 (11)	0.9	Heat shock-related 70 kDa protein 2 OS=Mus musculus GN=Hspa2 PE=1 SV=2
3.6	K1C19_MOUSE	P19001	160	44515	20 (12)	10 (7)	0.65	Keratin, type I cytoskeletal 19 OS=Mus musculus GN=Krt19 PE=1 SV=1
1.1	GRP78_MOUSE	P20029	2397	72492	86 (75)	34 (29)	5.15	78 kDa glucose-regulated protein OS=Mus musculus GN=Hspa5 PE=1 SV=3
4.2	VIME_MOUSE	P20152	574	53712	45 (30)	25 (19)	2.7	Vimentin OS=Mus musculus GN=Vim PE=1 SV=3
174	GATA3_MOUSE	P23772	22	48622	2 (1)	2 (1)	0.07	Trans-acting T-cell-specific transcription factor GATA-3 OS=Mus musculus GN=Gata3 PE=1 SV=1
13	PPIB_MOUSE	P24369	203	23699	11 (6)	8 (5)	0.93	Peptidyl-prolyl cis-trans isomerase B OS=Mus musculus GN=Ppib PE=1 SV=2
68	RS2_MOUSE	P25444	55	31497	7 (2)	6 (2)	0.22	40S ribosomal protein S2 OS=Mus musculus GN=Rps2 PE=2 SV=3
61	EZRI_MOUSE	P26040	62	69478	14 (2)	13 (1)	0.05	Ezrin OS=Mus musculus GN=Ezr PE=1 SV=3
12	U2AF2_MOUSE	P26369	269	53825	18 (12)	9 (6)	0.61	Splicing factor U2AF 65 kDa subunit OS=Mus musculus GN=U2af2 PE=1 SV=3
110	RL3_MOUSE	P27659	36	46366	3 (1)	3 (1)	0.07	60S ribosomal protein L3 OS=Mus musculus GN=Rpl3 PE=1 SV=3
175	RGRF1_MOUSE	P27671	22	145208	8 (1)	7 (1)	0.02	Ras-specific guanine nucleotide-releasing factor 1 OS=Mus musculus GN=Rasgrf1 PE=1 SV=2
140	CO2A1_MOUSE	P28481	18	142970	8 (1)	4 (1)	0.02	Collagen alpha-1(II) chain OS=Mus musculus GN=Col2a1 PE=1 SV=2
179	KPCD_MOUSE	P28867	21	78808	20 (1)	8 (1)	0.04	Protein kinase C delta type OS=Mus musculus GN=Prkcd PE=1 SV=3
7.1	PABP1_MOUSE	P29341	513	70854	33 (18)	20 (10)	0.72	Polyadenylate-binding protein 1 OS=Mus musculus GN=Pabpc1 PE=1 SV=2
187	CYT1_MOUSE	P35175	20	11056	3 (1)	2 (1)	0.31	Stefin-1 OS=Mus musculus GN=Stfa1 PE=2 SV=1
50	RL18_MOUSE	P35980	41	21688	3 (1)	3 (1)	0.16	60S ribosomal protein L18 OS=Mus musculus GN=Rpl18 PE=2 SV=3
2	GRP75_MOUSE	P38647	1394	73701	63 (40)	35 (24)	2.24	Stress-70 protein, mitochondrial OS=Mus musculus GN=Hspa9 PE=1 SV=3
137	ABCA1_MOUSE	P41233	18	256030	16 (1)	10 (1)	0.01	ATP-binding cassette sub-family A member 1 OS=Mus musculus GN=Abca1 PE=1 SV=4
26	TCPQ_MOUSE	P42932	131	60088	7 (3)	7 (3)	0.17	T-complex protein 1 subunit theta OS=Mus musculus GN=Cct8 PE=1 SV=3
71	H13_MOUSE	P43277	55	22086	15 (3)	11 (3)	0.53	Histone H1.3 OS=Mus musculus GN=Hist1h1d PE=1 SV=2
60	RL13_MOUSE	P47963	63	24348	2 (1)	2 (1)	0.14	60S ribosomal protein L13 OS=Mus musculus GN=Rpl13 PE=2 SV=3
87	LMNA_MOUSE	P48678	45	74478	15 (1)	9 (1)	0.04	Prelamin-A/C OS=Mus musculus GN=Lmna PE=1 SV=2
4.5	K2C6A_MOUSE	P50446	473	59641	49 (28)	25 (15)	1.63	Keratin, type II cytoskeletal 6A OS=Mus musculus GN=Krt6a PE=1 SV=3
78	ACADV_MOUSE	P50544	31	71230	16 (2)	7 (1)	0.09	Very long-chain specific acyl-CoA dehydrogenase, mitochondrial OS=Mus musculus GN=Acadvl PE=1 SV=3
108	MATN1_MOUSE	P51942	23	55128	3 (1)	3 (1)	0.06	Cartilage matrix protein OS=Mus musculus GN=Matn1 PE=2 SV=2
19	KPYM_MOUSE	P52480	172	58378	12 (8)	8 (6)	0.39	Pyruvate kinase PKM OS=Mus musculus GN=Pkm PE=1 SV=4
60	EPHB4_MOUSE	P54761	35	110318	8 (2)	5 (1)	0.03	Ephrin type-B receptor 4 OS=Mus musculus GN=Ephb4 PE=1 SV=2
165	ENTP1_MOUSE	P55772	14	57796	1 (1)	1 (1)	0.06	Ectonucleoside triphosphate diphosphohydrolase 1 OS=Mus musculus GN=Entpd1 PE=2 SV=1
224	ATS8_MOUSE	P57110	14	101154	3 (1)	3 (1)	0.03	A disintegrin and metalloproteinase with thrombospondin motifs 8 OS=Mus musculus GN=Adamts8 PE=2 SV=1
121	CPNE2_MOUSE	P59108	32	61681	1 (1)	1 (1)	0.05	Copine-2 OS=Mus musculus GN=Cpne2 PE=2 SV=1
15	ACTB_MOUSE	P60710	203	42052	23 (12)	15 (10)	1.13	Actin, cytoplasmic 1 OS=Mus musculus GN=Actb PE=1 SV=1
213	UBE2H_MOUSE	P62257	16	20699	1 (1)	1 (1)	0.16	Ubiquitin-conjugating enzyme E2 H OS=Mus musculus GN=Ube2h PE=1 SV=1
66.2	1433E_MOUSE	P62259	32	29326	4 (2)	4 (2)	0.24	14-3-3 protein epsilon OS=Mus musculus GN=Ywhae PE=1 SV=1
20	RS18_MOUSE	P62270	163	17708	8 (7)	6 (5)	1.39	40S ribosomal protein S18 OS=Mus musculus GN=Rps18 PE=1 SV=3
114	RS11_MOUSE	P62281	21	18590	4 (1)	4 (1)	0.18	40S ribosomal protein S11 OS=Mus musculus GN=Rps11 PE=1 SV=3
81	RL18A_MOUSE	P62717	30	21004	4 (1)	4 (1)	0.16	60S ribosomal protein L18a OS=Mus musculus GN=Rpl18a PE=1 SV=1
17	RL23A_MOUSE	P62751	187	17684	8 (6)	3 (3)	1.01	60S ribosomal protein L23a OS=Mus musculus GN=Rpl23a PE=1 SV=1
32	H4_MOUSE	P62806	121	11360	8 (6)	5 (3)	1.89	Histone H4 OS=Mus musculus GN=Hist1h4a PE=1 SV=2
80	RS24_MOUSE	P62849	50	15413	4 (1)	4 (1)	0.22	40S ribosomal protein S24 OS=Mus musculus GN=Rps24 PE=2 SV=1
90	RS25_MOUSE	P62852	44	13791	6 (2)	3 (2)	0.56	40S ribosomal protein S25 OS=Mus musculus GN=Rps25 PE=1 SV=1
95	RS30_MOUSE	P62862	41	6644	2 (1)	2 (1)	0.54	40S ribosomal protein S30 OS=Mus musculus GN=Fau PE=1 SV=1
31	RS3_MOUSE	P62908	126	26828	14 (7)	11 (7)	1.27	40S ribosomal protein S3 OS=Mus musculus GN=Rps3 PE=1 SV=1
52	RS27A_MOUSE	P62983	76	18282	8 (2)	5 (2)	0.4	Ubiquitin-40S ribosomal protein S27a OS=Mus musculus GN=Rps27a PE=1 SV=2
1.2	HSP7C_MOUSE	P63017	1745	71055	85 (57)	40 (28)	4.57	Heat shock cognate 71 kDa protein OS=Mus musculus GN=Hspa8 PE=1 SV=1
11	CH60_MOUSE	P63038	270	61088	15 (11)	13 (9)	0.69	60 kDa heat shock protein, mitochondrial OS=Mus musculus GN=Hspd1 PE=1 SV=1
18	NACAM_MOUSE	P70670	188	221277	14 (4)	13 (3)	0.04	Nascent polypeptide-associated complex subunit alpha, muscle-specific form OS=Mus musculus GN=Naca PE=1 SV=2
38	TCPD_MOUSE	P80315	102	58543	21 (3)	14 (3)	0.18	T-complex protein 1 subunit delta OS=Mus musculus GN=Cct4 PE=1 SV=3
54	TCPZ_MOUSE	P80317	73	58424	10 (3)	9 (3)	0.18	T-complex protein 1 subunit zeta OS=Mus musculus GN=Cct6a PE=1 SV=3
89	TCPG_MOUSE	P80318	44	61162	10 (1)	7 (1)	0.05	T-complex protein 1 subunit gamma OS=Mus musculus GN=Cct3 PE=1 SV=1
193	WNK1_MOUSE	P83741	19	251805	14 (1)	7 (1)	0.01	Serine/threonine-protein kinase WNK1 OS=Mus musculus GN=Wnk1 PE=1 SV=2
136	RL19_MOUSE	P84099	29	23565	7 (1)	5 (1)	0.14	60S ribosomal protein L19 OS=Mus musculus GN=Rpl19 PE=1 SV=1
155	RS3A_MOUSE	P97351	27	30094	7 (1)	5 (1)	0.11	40S ribosomal protein S3a OS=Mus musculus GN=Rps3a PE=1 SV=3
75	CO1A2_MOUSE	Q01149	52	129992	15 (2)	11 (1)	0.03	Collagen alpha-2(I) chain OS=Mus musculus GN=Col1a2 PE=2 SV=2
34	PLAK_MOUSE	Q02257	118	82490	23 (5)	15 (4)	0.22	Junction plakoglobin OS=Mus musculus GN=Jup PE=1 SV=3
208	CNN2_MOUSE	Q08093	17	33590	3 (1)	3 (1)	0.1	Calponin-2 OS=Mus musculus GN=Cnn2 PE=1 SV=1
5	SSRP1_MOUSE	Q08943	605	81152	31 (20)	22 (14)	0.74	FACT complex subunit SSRP1 OS=Mus musculus GN=Ssrp1 PE=1 SV=2
101	Q32ME9_MOUSE	Q32ME9	39	93911	6 (1)	5 (1)	0.03	Desmocollin 1 OS=Mus musculus GN=Dsc1 PE=2 SV=1
186	PATL1_MOUSE	Q3TC46	20	87058	8 (1)	7 (1)	0.04	Protein PAT1 homolog 1 OS=Mus musculus GN=Patl1 PE=1 SV=2
37	T2FA_MOUSE	Q3THK3	114	57264	8 (3)	6 (2)	0.12	General transcription factor IIF subunit 1 OS=Mus musculus GN=Gtf2f1 PE=1 SV=2
99	ZC3HF_MOUSE	Q3TIV5	36	48697	3 (1)	3 (1)	0.07	Zinc finger CCCH domain-containing protein 15 OS=Mus musculus GN=Zc3h15 PE=1 SV=2
56	SNUT2_MOUSE	Q3TIX9	71	65505	4 (3)	4 (3)	0.16	U4/U6.U5 tri-snRNP-associated protein 2 OS=Mus musculus GN=Usp39 PE=2 SV=2
223	PYRD1_MOUSE	Q3TMV7	14	56183	2 (1)	2 (1)	0.06	Pyridine nucleotide-disulfide oxidoreductase domain-containing protein 1 OS=Mus musculus GN=Pyroxd1 PE=2 SV=1
105	Q3TTL3_MOUSE	Q3TTL3	34	62556	8 (2)	5 (1)	0.05	SPATA7 isoform OS=Mus musculus GN=Spata7 PE=2 SV=1
4.7	K22E_MOUSE	Q3TTY5	350	71336	39 (26)	14 (10)	0.88	Keratin, type II cytoskeletal 2 epidermal OS=Mus musculus GN=Krt2 PE=1 SV=1
112	Q3TUM0_MOUSE	Q3TUM0	22	12670	3 (2)	1 (1)	0.61	MCG16980, isoform CRA_b OS=Mus musculus GN=Lin7a PE=2 SV=1
101	Q3U1C4_MOUSE	Q3U1C4	34	95553	8 (3)	3 (1)	0.03	MCG1271 OS=Mus musculus GN=Secisbp2 PE=2 SV=1
16.1	Q3U741_MOUSE	Q3U741	198	73166	18 (7)	16 (7)	0.36	DEAD (Asp-Glu-Ala-Asp) box polypeptide 17, isoform CRA_a OS=Mus musculus GN=Ddx17 PE=2 SV=1
74	Q3U7K7_MOUSE	Q3U7K7	32	54320	5 (1)	5 (1)	0.06	E3 ubiquitin-protein ligase TRIM21 OS=Mus musculus GN=Trim21 PE=2 SV=1
9	PUF60_MOUSE	Q3UEB3	370	60382	18 (10)	14 (8)	0.61	Poly(U)-binding-splicing factor PUF60 OS=Mus musculus GN=Puf60 PE=2 SV=2
97	RRP36_MOUSE	Q3UFY0	40	28628	15 (1)	5 (1)	0.12	Ribosomal RNA processing protein 36 homolog OS=Mus musculus GN=Rrp36 PE=2 SV=1
156	LRC58_MOUSE	Q3UGP9	27	40798	1 (1)	1 (1)	0.08	Leucine-rich repeat-containing protein 58 OS=Mus musculus GN=Lrrc58 PE=2 SV=1
112	LRRK1_MOUSE	Q3UHC2	35	228405	11 (1)	9 (1)	0.01	Leucine-rich repeat serine/threonine-protein kinase 1 OS=Mus musculus GN=Lrrk1 PE=2 SV=1
42	SMU1_MOUSE	Q3UKJ7	99	58134	3 (2)	2 (1)	0.12	WD40 repeat-containing protein SMU1 OS=Mus musculus GN=Smu1 PE=2 SV=2
86	Q3ULL6_MOUSE	Q3ULL6	48	57202	11 (2)	9 (2)	0.12	Protein Upf3b OS=Mus musculus GN=Upf3b PE=2 SV=1
165	ACSM3_MOUSE	Q3UNX5	24	66151	5 (1)	4 (1)	0.05	Acyl-coenzyme A synthetase ACSM3, mitochondrial OS=Mus musculus GN=Acsm3 PE=1 SV=2
4.11	K22O_MOUSE	Q3UV17	240	63319	23 (13)	12 (6)	0.43	Keratin, type II cytoskeletal 2 oral OS=Mus musculus GN=Krt76 PE=2 SV=1
226	VPS51_MOUSE	Q3UVL4	13	87046	2 (1)	2 (1)	0.04	Vacuolar protein sorting-associated protein 51 homolog OS=Mus musculus GN=Vps51 PE=2 SV=2
139	KHD1A_MOUSE	Q3UWR2	28	19734	1 (1)	1 (1)	0.17	KH homology domain-containing protein 1A OS=Mus musculus GN=Khdc1a PE=2 SV=1
75	OPA3_MOUSE	Q505D7	31	20382	2 (1)	2 (1)	0.16	Optic atrophy 3 protein homolog OS=Mus musculus GN=Opa3 PE=1 SV=1
199	EAPP_MOUSE	Q5BU09	18	32930	3 (1)	2 (1)	0.1	E2F-associated phosphoprotein OS=Mus musculus GN=Eapp PE=1 SV=2
142	PHF12_MOUSE	Q5SPL2	18	111607	8 (1)	4 (1)	0.03	PHD finger protein 12 OS=Mus musculus GN=Phf12 PE=1 SV=1
144	CG057_MOUSE	Q5SS90	18	32932	5 (1)	3 (1)	0.1	Uncharacterized protein C7orf57 homolog OS=Mus musculus GN=Gm11992 PE=2 SV=1
128	COCA1_MOUSE	Q60847	31	341202	13 (1)	9 (1)	0.01	Collagen alpha-1(XII) chain OS=Mus musculus GN=Col12a1 PE=2 SV=3
42	LAP2B_MOUSE	Q61029	94	50399	4 (1)	4 (1)	0.07	Lamina-associated polypeptide 2, isoforms beta/delta/epsilon/gamma OS=Mus musculus GN=Tmpo PE=1 SV=4
126	APC_MOUSE	Q61315	20	313179	24 (1)	22 (1)	0.01	Adenomatous polyposis coli protein OS=Mus musculus GN=Apc PE=1 SV=1
97	GSLG1_MOUSE	Q61543	25	137524	14 (1)	8 (1)	0.02	Golgi apparatus protein 1 OS=Mus musculus GN=Glg1 PE=1 SV=1
16.2	DDX5_MOUSE	Q61656	78	69760	12 (4)	10 (4)	0.2	Probable ATP-dependent RNA helicase DDX5 OS=Mus musculus GN=Ddx5 PE=1 SV=2
1.3	HS71A_MOUSE	Q61696	1271	70321	53 (44)	23 (19)	2.27	Heat shock 70 kDa protein 1A OS=Mus musculus GN=Hspa1a PE=1 SV=2
3.2	K1C14_MOUSE	Q61781	566	53176	38 (20)	20 (12)	1.18	Keratin, type I cytoskeletal 14 OS=Mus musculus GN=Krt14 PE=1 SV=2
225	LRRN1_MOUSE	Q61809	14	81295	2 (1)	2 (1)	0.04	Leucine-rich repeat neuronal protein 1 OS=Mus musculus GN=Lrrn1 PE=2 SV=1
63	NPM_MOUSE	Q61937	59	32711	5 (3)	5 (3)	0.34	Nucleophosmin OS=Mus musculus GN=Npm1 PE=1 SV=1
215	PON3_MOUSE	Q62087	16	39554	1 (1)	1 (1)	0.08	Serum paraoxonase/lactonase 3 OS=Mus musculus GN=Pon3 PE=1 SV=2
24	DDX3X_MOUSE	Q62167	146	73455	18 (7)	16 (7)	0.36	ATP-dependent RNA helicase DDX3X OS=Mus musculus GN=Ddx3x PE=1 SV=3
143	RU17_MOUSE	Q62376	18	52018	2 (1)	2 (1)	0.06	U1 small nuclear ribonucleoprotein 70 kDa OS=Mus musculus GN=Snrnp70 PE=1 SV=2
102	MEF2D_MOUSE	Q63943	24	55259	8 (2)	4 (1)	0.06	Myocyte-specific enhancer factor 2D OS=Mus musculus GN=Mef2d PE=1 SV=2
98	ARP3B_MOUSE	Q641P0	39	48062	5 (1)	4 (1)	0.07	Actin-related protein 3B OS=Mus musculus GN=Actr3b PE=2 SV=1
63	H2B2B_MOUSE	Q64525	61	13912	8 (4)	5 (2)	0.55	Histone H2B type 2-B OS=Mus musculus GN=Hist2h2bb PE=1 SV=3
212	LRC8E_MOUSE	Q66JT1	16	91641	3 (1)	3 (1)	0.04	Volume-regulated anion channel subunit LRRC8E OS=Mus musculus GN=Lrrc8e PE=2 SV=2
25	HBS1L_MOUSE	Q69ZS7	132	75624	9 (4)	8 (3)	0.14	HBS1-like protein OS=Mus musculus GN=Hbs1l PE=1 SV=2
3.3	K1C42_MOUSE	Q6IFX2	429	50444	37 (19)	18 (10)	1.14	Keratin, type I cytoskeletal 42 OS=Mus musculus GN=Krt42 PE=1 SV=1
4.8	K2C1B_MOUSE	Q6IFZ6	381	61379	26 (17)	14 (8)	0.69	Keratin, type II cytoskeletal 1b OS=Mus musculus GN=Krt77 PE=1 SV=1
4.4	K2C73_MOUSE	Q6NXH9	515	59502	31 (21)	14 (8)	0.62	Keratin, type II cytoskeletal 73 OS=Mus musculus GN=Krt73 PE=1 SV=1
113	CC067_MOUSE	Q6P2K3	22	75826	4 (1)	2 (1)	0.04	Uncharacterized protein C3orf67 homolog OS=Mus musculus PE=2 SV=2
49	ABCF1_MOUSE	Q6P542	83	95343	12 (5)	12 (5)	0.18	ATP-binding cassette sub-family F member 1 OS=Mus musculus GN=Abcf1 PE=1 SV=1
194	ARHGI_MOUSE	Q6P9R4	19	114893	8 (1)	6 (1)	0.03	Rho guanine nucleotide exchange factor 18 OS=Mus musculus GN=Arhgef18 PE=2 SV=2
36	TXLNA_MOUSE	Q6PAM1	117	62787	18 (6)	17 (6)	0.36	Alpha-taxilin OS=Mus musculus GN=Txlna PE=2 SV=1
143	Q6UKZ0_MOUSE	Q6UKZ0	28	44800	9 (3)	4 (1)	0.07	MCG8992 OS=Mus musculus GN=Serpinb3d PE=2 SV=1
47	RS9_MOUSE	Q6ZWN5	43	22635	6 (2)	6 (2)	0.32	40S ribosomal protein S9 OS=Mus musculus GN=Rps9 PE=1 SV=3
26	IF2A_MOUSE	Q6ZWX6	155	36371	14 (8)	10 (5)	0.55	Eukaryotic translation initiation factor 2 subunit 1 OS=Mus musculus GN=Eif2s1 PE=1 SV=3
106	SSH1_MOUSE	Q76I79	23	116479	2 (1)	2 (1)	0.03	Protein phosphatase Slingshot homolog 1 OS=Mus musculus GN=Ssh1 PE=1 SV=1
93	BRD2_MOUSE	Q7JJ13	41	88298	7 (1)	6 (1)	0.04	Bromodomain-containing protein 2 OS=Mus musculus GN=Brd2 PE=1 SV=1
169	ASAP2_MOUSE	Q7SIG6	24	107992	8 (1)	6 (1)	0.03	Arf-GAP with SH3 domain, ANK repeat and PH domain-containing protein 2 OS=Mus musculus GN=Asap2 PE=1 SV=3
102	SBNO2_MOUSE	Q7TNB8	34	150455	9 (1)	7 (1)	0.02	Protein strawberry notch homolog 2 OS=Mus musculus GN=Sbno2 PE=2 SV=1
78	LC7L2_MOUSE	Q7TNC4	51	46954	6 (1)	4 (1)	0.07	Putative RNA-binding protein Luc7-like 2 OS=Mus musculus GN=Luc7l2 PE=1 SV=1
41	DEK_MOUSE	Q7TNV0	96	43360	8 (3)	8 (3)	0.25	Protein DEK OS=Mus musculus GN=Dek PE=1 SV=1
218	NEXN_MOUSE	Q7TPW1	16	72349	10 (1)	6 (1)	0.05	Nexilin OS=Mus musculus GN=Nexn PE=2 SV=3
62	DSG1B_MOUSE	Q7TSF1	61	115408	7 (3)	4 (2)	0.06	Desmoglein-1-beta OS=Mus musculus GN=Dsg1b PE=1 SV=1
141	RB3GP_MOUSE	Q80UJ7	18	111382	13 (1)	7 (1)	0.03	Rab3 GTPase-activating protein catalytic subunit OS=Mus musculus GN=Rab3gap1 PE=2 SV=4
13	LYRIC_MOUSE	Q80WJ7	215	63922	9 (4)	5 (2)	0.16	Protein LYRIC OS=Mus musculus GN=Mtdh PE=1 SV=1
177	Q80X98_MOUSE	Q80X98	21	141333	13 (1)	8 (1)	0.02	DEAH (Asp-Glu-Ala-His) box polypeptide 38 OS=Mus musculus GN=Dhx38 PE=2 SV=1
56	PI42B_MOUSE	Q80XI4	35	47688	2 (1)	2 (1)	0.07	Phosphatidylinositol 5-phosphate 4-kinase type-2 beta OS=Mus musculus GN=Pip4k2b PE=1 SV=1
4.3	K2C75_MOUSE	Q8BGZ7	515	59932	47 (28)	22 (14)	1.48	Keratin, type II cytoskeletal 75 OS=Mus musculus GN=Krt75 PE=1 SV=1
209	ELMO2_MOUSE	Q8BHL5	17	84289	3 (1)	3 (1)	0.04	Engulfment and cell motility protein 2 OS=Mus musculus GN=Elmo2 PE=1 SV=1
88	TXLNG_MOUSE	Q8BHN1	45	60841	10 (2)	10 (2)	0.11	Gamma-taxilin OS=Mus musculus GN=Txlng PE=1 SV=1
153	Q8BJ95_MOUSE	Q8BJ95	17	55822	8 (1)	2 (1)	0.06	Protein F830045P16Rik OS=Mus musculus GN=F830045P16Rik PE=2 SV=1
45	RCC2_MOUSE	Q8BK67	87	56689	11 (4)	10 (4)	0.25	Protein RCC2 OS=Mus musculus GN=Rcc2 PE=1 SV=1
190	EEA1_MOUSE	Q8BL66	20	161958	10 (1)	8 (1)	0.02	Early endosome antigen 1 OS=Mus musculus GN=Eea1 PE=1 SV=2
53	TF3C4_MOUSE	Q8BMQ2	72	92866	3 (1)	3 (1)	0.04	General transcription factor 3C polypeptide 4 OS=Mus musculus GN=Gtf3c4 PE=2 SV=2
61	Q8BP43_MOUSE	Q8BP43	63	32800	11 (1)	8 (1)	0.1	Tropomyosin 1, alpha, isoform CRA_c OS=Mus musculus GN=Tpm1 PE=1 SV=1
73	RL24_MOUSE	Q8BP67	53	17882	6 (2)	5 (2)	0.41	60S ribosomal protein L24 OS=Mus musculus GN=Rpl24 PE=1 SV=2
128	S15A3_MOUSE	Q8BPX9	20	64637	4 (1)	3 (1)	0.05	Solute carrier family 15 member 3 OS=Mus musculus GN=Slc15a3 PE=2 SV=1
63	FIGL1_MOUSE	Q8BPY9	34	75716	8 (1)	6 (1)	0.04	Fidgetin-like protein 1 OS=Mus musculus GN=Fignl1 PE=2 SV=1
97	CCD68_MOUSE	Q8BVC4	40	38197	6 (1)	5 (1)	0.09	Coiled-coil domain-containing protein 68 OS=Mus musculus GN=Ccdc68 PE=2 SV=1
216	DYH3_MOUSE	Q8BW94	16	470955	31 (1)	19 (1)	0.01	Dynein heavy chain 3, axonemal OS=Mus musculus GN=Dnah3 PE=2 SV=2
158	FA53C_MOUSE	Q8BXQ8	15	44032	3 (1)	3 (1)	0.07	Protein FAM53C OS=Mus musculus GN=Fam53c PE=2 SV=1
163	RPGF5_MOUSE	Q8C0Q9	15	94692	4 (1)	3 (1)	0.03	Rap guanine nucleotide exchange factor 5 OS=Mus musculus GN=Rapgef5 PE=2 SV=2
103	Q8C2Q8_MOUSE	Q8C2Q8	38	30294	4 (1)	4 (1)	0.11	ATP synthase subunit gamma, mitochondrial OS=Mus musculus GN=Atp5c1 PE=1 SV=1
28.2	WDR27_MOUSE	Q8C5V5	32	88294	8 (2)	5 (2)	0.08	WD repeat-containing protein 27 OS=Mus musculus GN=Wdr27 PE=2 SV=2
164	KBTBD_MOUSE	Q8C828	15	50592	5 (1)	4 (1)	0.07	Kelch repeat and BTB domain-containing protein 13 OS=Mus musculus GN=Kbtbd13 PE=2 SV=2
111	IQUB_MOUSE	Q8CDK3	22	92756	5 (1)	4 (1)	0.04	IQ and ubiquitin-like domain-containing protein OS=Mus musculus GN=Iqub PE=2 SV=2
125	SMC4_MOUSE	Q8CG47	20	147602	16 (1)	10 (1)	0.02	Structural maintenance of chromosomes protein 4 OS=Mus musculus GN=Smc4 PE=1 SV=1
90	H2B1K_MOUSE	Q8CGP1	26	13912	4 (1)	3 (1)	0.25	Histone H2B type 1-K OS=Mus musculus GN=Hist1h2bk PE=1 SV=3
76	H2A1H_MOUSE	Q8CGP6	52	13942	9 (4)	5 (2)	0.55	Histone H2A type 1-H OS=Mus musculus GN=Hist1h2ah PE=1 SV=3
47	ANM5_MOUSE	Q8CIG8	85	73318	12 (4)	10 (3)	0.14	Protein arginine N-methyltransferase 5 OS=Mus musculus GN=Prmt5 PE=1 SV=3
131	Q8JZK6_MOUSE	Q8JZK6	19	54357	6 (1)	3 (1)	0.06	MCG22896, isoform CRA_b OS=Mus musculus GN=Rnf35 PE=2 SV=1
167	ZN536_MOUSE	Q8K083	14	143254	15 (1)	9 (1)	0.02	Zinc finger protein 536 OS=Mus musculus GN=Znf536 PE=2 SV=1
148	DNM1L_MOUSE	Q8K1M6	28	83120	7 (1)	7 (1)	0.04	Dynamin-1-like protein OS=Mus musculus GN=Dnm1l PE=1 SV=2
74	NEK9_MOUSE	Q8K1R7	53	108843	3 (1)	3 (1)	0.03	Serine/threonine-protein kinase Nek9 OS=Mus musculus GN=Nek9 PE=1 SV=2
222	SHOT1_MOUSE	Q8K2Q9	15	71812	6 (1)	5 (1)	0.05	Shootin-1 OS=Mus musculus GN=Kiaa1598 PE=1 SV=1
198	ALMS1_MOUSE	Q8K4E0	19	362901	19 (1)	16 (1)	0.01	Alstrom syndrome protein 1 homolog OS=Mus musculus GN=Alms1 PE=2 SV=2
172	CONA1_MOUSE	Q8K4G2	23	51843	4 (1)	3 (1)	0.06	Collagen alpha-1(XXIII) chain OS=Mus musculus GN=Col23a1 PE=2 SV=2
54	POF1B_MOUSE	Q8K4L4	37	68655	5 (1)	4 (1)	0.05	Protein POF1B OS=Mus musculus GN=Pof1b PE=2 SV=3
123	WDR33_MOUSE	Q8K4P0	20	145632	6 (1)	5 (1)	0.02	pre-mRNA 3' end processing protein WDR33 OS=Mus musculus GN=Wdr33 PE=1 SV=1
65	EIF3L_MOUSE	Q8QZY1	60	66798	7 (1)	4 (1)	0.05	Eukaryotic translation initiation factor 3 subunit L OS=Mus musculus GN=Eif3l PE=1 SV=1
153	OSTA_MOUSE	Q8R000	27	38589	1 (1)	1 (1)	0.09	Organic solute transporter subunit alpha OS=Mus musculus GN=Slc51a PE=1 SV=1
85	T2FB_MOUSE	Q8R0A0	45	28421	1 (1)	1 (1)	0.12	General transcription factor IIF subunit 2 OS=Mus musculus GN=Gtf2f2 PE=1 SV=1
135	S14L4_MOUSE	Q8R0F9	19	46423	4 (1)	3 (1)	0.07	SEC14-like protein 4 OS=Mus musculus GN=Sec14l4 PE=2 SV=1
133	HOP_MOUSE	Q8R1H0	29	8391	1 (1)	1 (1)	0.42	Homeodomain-only protein OS=Mus musculus GN=Hopx PE=1 SV=1
44	H2AJ_MOUSE	Q8R1M2	51	14037	7 (3)	4 (2)	0.55	Histone H2A.J OS=Mus musculus GN=H2afj PE=1 SV=1
57	TF3C5_MOUSE	Q8R2T8	70	60920	7 (2)	6 (2)	0.11	General transcription factor 3C polypeptide 5 OS=Mus musculus GN=Gtf3c5 PE=2 SV=2
130	ADIPL_MOUSE	Q8R2Z0	19	33474	1 (1)	1 (1)	0.1	Adipolin OS=Mus musculus GN=Fam132a PE=1 SV=2
189	ZDH12_MOUSE	Q8VC90	20	31201	6 (1)	2 (1)	0.11	Probable palmitoyltransferase ZDHHC12 OS=Mus musculus GN=Zdhhc12 PE=2 SV=1
29	MYH9_MOUSE	Q8VDD5	125	227429	26 (4)	23 (4)	0.06	Myosin-9 OS=Mus musculus GN=Myh9 PE=1 SV=4
4.9	K2C79_MOUSE	Q8VED5	321	57802	39 (19)	16 (9)	0.84	Keratin, type II cytoskeletal 79 OS=Mus musculus GN=Krt79 PE=2 SV=2
66	HNRPU_MOUSE	Q8VEK3	60	88661	7 (1)	7 (1)	0.04	Heterogeneous nuclear ribonucleoprotein U OS=Mus musculus GN=Hnrnpu PE=1 SV=1
156	SEC63_MOUSE	Q8VHE0	16	88214	9 (1)	7 (1)	0.04	Translocation protein SEC63 homolog OS=Mus musculus GN=Sec63 PE=2 SV=4
100	FMO4_MOUSE	Q8VHG0	24	64435	2 (1)	2 (1)	0.05	Dimethylaniline monooxygenase [N-oxide-forming] 4 OS=Mus musculus GN=Fmo4 PE=2 SV=3
159	MK67I_MOUSE	Q91VE6	15	36413	4 (1)	3 (1)	0.09	MKI67 FHA domain-interacting nucleolar phosphoprotein OS=Mus musculus GN=Nifk PE=1 SV=1
27	DDX41_MOUSE	Q91VN6	127	70459	19 (4)	14 (4)	0.2	Probable ATP-dependent RNA helicase DDX41 OS=Mus musculus GN=Ddx41 PE=1 SV=2
124	DOK5_MOUSE	Q91ZM9	32	35887	3 (1)	3 (1)	0.09	Docking protein 5 OS=Mus musculus GN=Dok5 PE=1 SV=1
160	COG2_MOUSE	Q921L5	15	82444	8 (1)	6 (1)	0.04	Conserved oligomeric Golgi complex subunit 2 OS=Mus musculus GN=Cog2 PE=2 SV=2
74	LRC59_MOUSE	Q922Q8	52	35312	10 (3)	7 (2)	0.2	Leucine-rich repeat-containing protein 59 OS=Mus musculus GN=Lrrc59 PE=1 SV=1
4.1	K2C5_MOUSE	Q922U2	659	61957	65 (42)	28 (22)	3.04	Keratin, type II cytoskeletal 5 OS=Mus musculus GN=Krt5 PE=1 SV=1
217	PAWR_MOUSE	Q925B0	16	36058	4 (1)	4 (1)	0.09	PRKC apoptosis WT1 regulator protein OS=Mus musculus GN=Pawr PE=1 SV=2
43	ATAD3_MOUSE	Q925I1	94	66872	24 (5)	14 (5)	0.27	ATPase family AAA domain-containing protein 3 OS=Mus musculus GN=Atad3 PE=1 SV=1
48	PSIP1_MOUSE	Q99JF8	84	59774	10 (5)	10 (5)	0.31	PC4 and SFRS1-interacting protein OS=Mus musculus GN=Psip1 PE=1 SV=1
55	NONO_MOUSE	Q99K48	72	54620	8 (3)	8 (3)	0.19	Non-POU domain-containing octamer-binding protein OS=Mus musculus GN=Nono PE=1 SV=3
28.1	PRP19_MOUSE	Q99KP6	127	55661	8 (6)	5 (4)	0.33	Pre-mRNA-processing factor 19 OS=Mus musculus GN=Prpf19 PE=1 SV=1
148	UBP26_MOUSE	Q99MX1	17	96476	2 (1)	2 (1)	0.03	Ubiquitin carboxyl-terminal hydrolase 26 OS=Mus musculus GN=Usp26 PE=2 SV=2
100	ASH1L_MOUSE	Q99MY8	35	334661	19 (1)	16 (1)	0.01	Histone-lysine N-methyltransferase ASH1L OS=Mus musculus GN=Ash1l PE=1 SV=3
10.2	IF2B3_MOUSE	Q9CPN8	27	63878	6 (3)	5 (2)	0.16	Insulin-like growth factor 2 mRNA-binding protein 3 OS=Mus musculus GN=Igf2bp3 PE=1 SV=1
59	Q9CPN9_MOUSE	Q9CPN9	65	27089	21 (3)	5 (1)	0.12	Protein 2210010C04Rik OS=Mus musculus GN=2210010C04Rik PE=2 SV=1
59	CCD96_MOUSE	Q9CR92	35	67500	10 (2)	8 (1)	0.05	Coiled-coil domain-containing protein 96 OS=Mus musculus GN=Ccdc96 PE=2 SV=1
108	SMC3_MOUSE	Q9CW03	36	141867	9 (1)	7 (1)	0.02	Structural maintenance of chromosomes protein 3 OS=Mus musculus GN=Smc3 PE=1 SV=2
75	PPIL4_MOUSE	Q9CXG3	52	57708	6 (2)	5 (2)	0.12	Peptidyl-prolyl cis-trans isomerase-like 4 OS=Mus musculus GN=Ppil4 PE=1 SV=2
94	ILF2_MOUSE	Q9CXY6	40	43263	1 (1)	1 (1)	0.08	Interleukin enhancer-binding factor 2 OS=Mus musculus GN=Ilf2 PE=1 SV=1
135	NDE1_MOUSE	Q9CZA6	29	38556	6 (1)	4 (1)	0.09	Nuclear distribution protein nudE homolog 1 OS=Mus musculus GN=Nde1 PE=1 SV=1
14	HNRPM_MOUSE	Q9D0E1	210	77940	19 (7)	16 (5)	0.23	Heterogeneous nuclear ribonucleoprotein M OS=Mus musculus GN=Hnrnpm PE=1 SV=3
98	CE045_MOUSE	Q9D1F5	25	37274	5 (1)	4 (1)	0.09	UPF0544 protein C5orf45 homolog OS=Mus musculus PE=2 SV=1
89	SARNP_MOUSE	Q9D1J3	26	23575	13 (1)	6 (1)	0.14	SAP domain-containing ribonucleoprotein OS=Mus musculus GN=Sarnp PE=1 SV=3
115	ANKE1_MOUSE	Q9D2J7	21	87590	8 (1)	6 (1)	0.04	Ankyrin repeat and EF-hand domain-containing protein 1 OS=Mus musculus GN=Ankef1 PE=2 SV=1
134	CAH13_MOUSE	Q9D6N1	19	29618	2 (1)	1 (1)	0.11	Carbonic anhydrase 13 OS=Mus musculus GN=Ca13 PE=1 SV=1
45	U2AF1_MOUSE	Q9D883	91	28311	5 (2)	5 (2)	0.25	Splicing factor U2AF 35 kDa subunit OS=Mus musculus GN=U2af1 PE=1 SV=4
67	RL4_MOUSE	Q9D8E6	60	47409	20 (2)	12 (2)	0.14	60S ribosomal protein L4 OS=Mus musculus GN=Rpl4 PE=1 SV=3
81	EF1G_MOUSE	Q9D8N0	50	50371	7 (1)	6 (1)	0.07	Elongation factor 1-gamma OS=Mus musculus GN=Eef1g PE=1 SV=3
152	BOLA1_MOUSE	Q9D8S9	17	14541	1 (1)	1 (1)	0.23	BolA-like protein 1 OS=Mus musculus GN=Bola1 PE=1 SV=1
188	CB081_MOUSE	Q9DAQ4	20	66136	5 (1)	3 (1)	0.05	Uncharacterized protein C2orf81 homolog OS=Mus musculus PE=2 SV=3
83	PRP4_MOUSE	Q9DAW6	49	59018	2 (1)	2 (1)	0.06	U4/U6 small nuclear ribonucleoprotein Prp4 OS=Mus musculus GN=Prpf4 PE=1 SV=1
109	GON4L_MOUSE	Q9DB00	22	250811	5 (1)	2 (1)	0.01	GON-4-like protein OS=Mus musculus GN=Gon4l PE=1 SV=3
195	PK1IP_MOUSE	Q9DCE5	19	42603	5 (1)	4 (1)	0.08	p21-activated protein kinase-interacting protein 1 OS=Mus musculus GN=Pak1ip1 PE=2 SV=2
92	OLR1_MOUSE	Q9EQ09	26	42073	2 (1)	2 (1)	0.08	Oxidized low-density lipoprotein receptor 1 OS=Mus musculus GN=Olr1 PE=2 SV=2
98	PESC_MOUSE	Q9EQ61	40	68209	5 (1)	5 (1)	0.05	Pescadillo homolog OS=Mus musculus GN=Pes1 PE=1 SV=1
101	AFF4_MOUSE	Q9ESC8	24	126962	9 (1)	9 (1)	0.03	AF4/FMR2 family member 4 OS=Mus musculus GN=Aff4 PE=1 SV=1
68	GTF2I_MOUSE	Q9ESZ8	32	112708	13 (1)	8 (1)	0.03	General transcription factor II-I OS=Mus musculus GN=Gtf2i PE=1 SV=3
53	SELB_MOUSE	Q9JHW4	73	64182	6 (3)	6 (3)	0.16	Selenocysteine-specific elongation factor OS=Mus musculus GN=Eefsec PE=2 SV=2
104	ADA21_MOUSE	Q9JI76	24	83533	1 (1)	1 (1)	0.04	Disintegrin and metalloproteinase domain-containing protein 21 OS=Mus musculus GN=Adam21 PE=2 SV=1
69	SRTD2_MOUSE	Q9JJG5	32	33576	3 (1)	1 (1)	0.1	SERTA domain-containing protein 2 OS=Mus musculus GN=Sertad2 PE=1 SV=2
72	TEF_MOUSE	Q9JLC6	32	33239	14 (2)	3 (1)	0.1	Thyrotroph embryonic factor OS=Mus musculus GN=Tef PE=2 SV=1
3.5	K1C17_MOUSE	Q9QWL7	365	48417	34 (19)	16 (11)	1.36	Keratin, type I cytoskeletal 17 OS=Mus musculus GN=Krt17 PE=1 SV=3
117	MACF1_MOUSE	Q9QXZ0	33	836893	39 (1)	34 (1)		Microtubule-actin cross-linking factor 1 OS=Mus musculus GN=Macf1 PE=1 SV=2
173	ADDB_MOUSE	Q9QYB8	22	81047	5 (1)	4 (1)	0.04	Beta-adducin OS=Mus musculus GN=Add2 PE=1 SV=4
150	BHA15_MOUSE	Q9QYC3	27	22136	5 (1)	2 (1)	0.15	Class A basic helix-loop-helix protein 15 OS=Mus musculus GN=Bhlha15 PE=2 SV=1
203	DNJA2_MOUSE	Q9QYJ0	18	46344	7 (1)	3 (1)	0.07	DnaJ homolog subfamily A member 2 OS=Mus musculus GN=Dnaja2 PE=1 SV=1
219	FBX16_MOUSE	Q9QZM9	16	39362	12 (1)	8 (1)	0.08	F-box only protein 16 OS=Mus musculus GN=Fbxo16 PE=2 SV=1
157	CO4A3_MOUSE	Q9QZS0	26	163278	33 (1)	13 (1)	0.02	Collagen alpha-3(IV) chain OS=Mus musculus GN=Col4a3 PE=1 SV=2
200	PCM1_MOUSE	Q9R0L6	18	230131	14 (1)	12 (1)	0.01	Pericentriolar material 1 protein OS=Mus musculus GN=Pcm1 PE=1 SV=2
68	Q9R0T7_MOUSE	Q9R0T7	59	26941	9 (4)	3 (1)	0.26	MCG15085 OS=Mus musculus GN=Try4 PE=2 SV=1
84	MTA2_MOUSE	Q9R190	48	75724	10 (2)	8 (2)	0.09	Metastasis-associated protein MTA2 OS=Mus musculus GN=Mta2 PE=1 SV=1
23	BMAL1_MOUSE	Q9WTL8	156	70206	12 (7)	8 (6)	0.38	Aryl hydrocarbon receptor nuclear translocator-like protein 1 OS=Mus musculus GN=Arntl PE=1 SV=2
191	UXT_MOUSE	Q9WTZ0	20	18236	2 (1)	1 (1)	0.19	Protein UXT OS=Mus musculus GN=Uxt PE=2 SV=1
146	CAV2_MOUSE	Q9WVC3	18	18443	1 (1)	1 (1)	0.18	Caveolin-2 OS=Mus musculus GN=Cav2 PE=1 SV=1
76	PALM_MOUSE	Q9Z0P4	31	41760	4 (1)	4 (1)	0.08	Paralemmin-1 OS=Mus musculus GN=Palm PE=1 SV=1
58	RED_MOUSE	Q9Z1M8	69	65690	5 (2)	5 (2)	0.1	Protein Red OS=Mus musculus GN=Ik PE=1 SV=2
44	Q9Z1R9_MOUSE	Q9Z1R9	91	26802	13 (7)	2 (1)	0.26	MCG124046 OS=Mus musculus GN=Prss1 PE=2 SV=1
3.4	K1C16_MOUSE	Q9Z2K1	402	51973	29 (14)	14 (7)	0.64	Keratin, type I cytoskeletal 16 OS=Mus musculus GN=Krt16 PE=1 SV=3
38	S4R1N6_MOUSE	S4R1N6	103	12533	8 (3)	6 (3)	1.06	40S ribosomal protein S18 OS=Mus musculus GN=Rps18 PE=3 SV=1
170	V9GXW0_MOUSE	V9GXW0	24	21988	7 (1)	5 (1)	0.15	Cell division cycle protein 20 homolog (Fragment) OS=Mus musculus GN=Cdc20 PE=4 SV=1
77	CB044_MOUSE	Q6NV72	51	73192	2 (2)	1 (1)	0.04	WD repeat and coiled-coil-containing protein C2orf44 homolog OS=Mus musculus PE=2 SV=2
107	Q8K596_MOUSE	Q8K596	23	101788	6 (1)	3 (1)	0.03	Protein Slc8a2 OS=Mus musculus GN=Slc8a2 PE=2 SV=1
133	SRPR_MOUSE	Q9DBG7	19	70035	10 (1)	8 (1)	0.05	Signal recognition particle receptor subunit alpha OS=Mus musculus GN=Srpr PE=1 SV=1
113	B8QI35_MOUSE	P60469	35	133914	9 (1)	7 (1)	0.02	Liprin-alpha 3 OS=Mus musculus GN=Ppfia3 PE=1 SV=1
159	GBLP_MOUSE	P68040	26	35511	6 (1)	6 (1)	0.09	Guanine nucleotide-binding protein subunit beta-2-like 1 OS=Mus musculus GN=Gnb2l1 PE=1 SV=3
221	D3Z7H8_MOUSE	D3Z7H8	16	128078	11 (1)	9 (1)	0.03	Protein Cilp2 OS=Mus musculus GN=Cilp2 PE=4 SV=1
